# Supplementary material for: Remote ischemic preconditioning fails to enhance maximal accumulated oxygen deficit in well-trained college tennis players
Source: PeerJ. 2026 Feb 6;14:e20789. doi: 10.7717/peerj.20789 (PMC12884958; doi:10.7717/peerj.20789)
Supplement: Supplemental Information 1 [file peerj-14-20789-s001.xls]

## Sheet: Sheet1
Group	TTime	TMAOD	TMAODalt	LA	PCR	A1	TD	T1	A2	T2	R2
0	252	38.54	43.17	20.85	22.32	1.45	23.77	64.55	0.24	482	0.84
0	321	55.75	55.41	31.89	23.52	1.51	28.65	62.71	0.49	337.7	0.9
0	124	44.44	43	27.05	15.96	1.01	11.83	53.25	0.75	158	0.96
0	184	61.57	56.95	38.97	17.98	1.42	23.99	47	0.63	290.1	0.98
0	132	39.44	45.54	18.36	27.18	1.55	26.51	65.37	0.19	458.9	0.95
0	232	69.4	57.9	35.52	22.38	1.67	33.28	60.41	0.5	493.7	0.95
0	328	59.31	52.67	35.64	17.03	1.49	27.46	42.49	0.39	290.8	0.94
0	154	54.94	49.96	27.72	22.24	1.16	13.3	58.77	0.43	215.8	0.96
0	163	43.57	54.94	23.22	31.72	1.48	24.25	72.2	0.1	1000	0.9
0	181	46.35	44.84	26.91	17.93	1.58	32.32	47.73	0.5	531.4	0.85
0	176	37.25	47.69	25.77	21.92	1.29	18.18	52.84	0.34	371.9	0.86
0	270	63.41	56.23	40.86	15.37	1.56	33.21	44.25	0.6	329.8	0.93
0	288	49.95	58.76	36.96	21.8	1.52	27.64	64.38	0.42	373.1	0.89
0	121	45.02	41.31	26.37	14.94	1.23	19.98	45.21	0.93	370.6	0.94
0	253	49.94	61.43	31.26	30.17	1.89	39.81	68.95	0.37	518.6	0.9
0	154	36.35	47.22	20.46	26.76	1.33	19.11	64.04	0.29	404.3	0.92
1	322	52.9	57.82	35.22	22.6	1.59	27.03	59.89	0.45	750.8	0.9
1	206	39.42	51.88	30.45	21.43	1.56	28.57	55.11	0.7	303.2	0.94
1	154	67.54	54.69	31.2	23.49	1.14	14.64	69.35	0.62	216.4	0.98
1	168	52.39	46.64	24.06	22.58	1.36	23.59	61.66	0.72	344.7	0.8
1	146	43.57	52.2	17.73	34.47	1.53	26.17	83.59	0.11	83.55	0.92
1	308	79.84	66.74	39.78	26.96	1.78	34.24	68.26	0.27	552.9	0.88
1	276	52.76	43.39	26.34	17.05	1.5	31.12	42.25	0.52	548	0.85
1	145	49.38	54.37	24.24	30.13	1.33	18.63	69.52	0.2	578	0.93
1	142	38.95	52.39	26.01	26.38	1.36	20.36	65.04	0.3	377.8	0.92
1	190	43.8	53.31	36.18	17.13	1.5	29.99	47.89	0.68	382.6	0.85
1	174	39.18	42.23	18.54	23.69	1.22	16.13	60.79	0.39	337.4	0.85
1	279	62.3	53.87	35.34	18.53	1.61	35	51.73	0.64	233.7	0.93
1	214	45.16	47.54	30.75	16.79	1.45	25.06	51.95	0.49	595.5	0.86
1	144	43.75	42.49	25.59	16.9	1.27	22.27	49.58	0.78	376.2	0.94
1	237	51.95	60.38	30.12	30.26	1.9	37.67	68.74	0.31	617.4	0.93
1	140	32.37	38.24	19.59	18.65	1.27	17.29	46.73	0.45	290	0.94
2	238	38.23	44.68	26.55	18.13	1.28	27.42	59.58	0.47	196.7	0.88
2	210	37.4	48.42	26.67	21.75	1.56	32.14	56.13	0.78	465.1	0.92
2	129	47.33	40.18	26.58	13.6	0.86	8.73	53.38	0.75	117.7	0.91
2	214	74.65	67.44	33.3	34.14	1.69	32.48	74.98	0.14	589	0.86
2	133	40.26	50.05	20.94	29.11	1.61	27.82	67.47	0.11	352.4	0.95
2	275	69.83	59.58	41.82	17.76	1.55	31.74	51.55	0.72	435.3	0.92
2	283	49.66	46.76	30.03	16.73	1.49	29.72	41.86	0.47	545.1	0.87
2	163	60.97	53.06	29.19	23.87	1.26	16.73	57.98	0.35	465.6	0.93
2	143	36.03	45.19	26.85	18.34	1.25	18.87	49.5	0.68	512.1	0.82
2	174	45.43	54.67	25.74	28.93	1.13	25.04	107.9	0.8	34.34	0.94
2	194	45.47	54.68	26.97	27.71	1.33	19.39	65.25	0.26	572.3	0.88
2	318	69.65	63.05	38.13	24.92	1.72	33.69	65.09	0.34	442.1	0.91
2	223	43.49	47.33	34.14	13.19	1.34	19.2	44.16	0.58	216.7	0.85
2	185	54.26	44.5	26.46	18.04	1.42	24.25	47.36	0.43	481.1	0.81
2	299	68.44	62.41	29.64	32.77	1.93	39.99	73.34	0.38	531.9	0.96
2	135	29.91	39.29	20.37	18.92	1.2	20.04	50.1	0.56	282	0.93
